# Supplementary material for: Respiratory viral infections are underdiagnosed in patients with suspected sepsis
Source: Eur J Clin Microbiol Infect Dis. 2017 May 17;36(10):1767–76. doi: 10.1007/s10096-017-2990-z (PMC5602075; doi:10.1007/s10096-017-2990-z)
Supplement: Supplementary file 1 — (XLSX 39 kb) [file 10096_2017_2990_MOESM1_ESM.xlsx]

## Sheet: Blad1
Patient	Gender	Age	Sampling date	Nasopharyngeal culture	Multiplex-PCR	Blood culture	ESR	CRP	WBC	NLCR	Neutrophils	Lymphocytes	Lactate	Severe sepsis	ICU	Clinicians first diagnosis	Pneumonia on CXR
1	F	99	120224	0	Influenza A		38	95	4.9	4.8	3.7	0.8	1.6	No	No	J101	No
2	M	98	120324	M catarrhalis	Rhino/Entero		32	120	25.6	14.9	19.8	1.3	1.8	No	No	J189	Yes
3	F	94	120229	0	Influenza A		21	189	15.1	10.7	10.4	1	2.1	No	No	J101	Yes
4	M	94	120211	M catarrhalis	0		nd	4	8.2	nd	nd	nd	nd	No	No	J209	No
5	M	93	120225	H influenzae	hMPV		74	163	16.4	4.3	8.7	2	2.35	No	No	J149	Yes
6	F	93	120229	0	Corona OC43		104	121	17.3	15.1	13.1	0.9	1.3	No	No	N390	No
7	F	93	120301	0	Influenza A		32	119	6.7	8.7	5.4	0.6	3.2	No	No	J101	No
8	F	93	120120	S pneumoniae	hMPV		23	125	12.2	20.7	12.2	0.6	0.8	No	No	J180	Yes
9	F	93	120224	H influenzae	0		90	336	14	11.4	11.7	1	1.5	No	No	J159	Yes
10	M	93	120306	0	Influenza A + Corona OC43		20	32	7.8	2.8	10.2	1.1	1.8	No	No	J101	No
11	M	93	120301	0	Influenza A		68	68	7.6	9.2	5.8	0.6	1.1	No	No	J101	Yes
12	M	92	120320	0	RSV A		16	43	9.5	7.4	7.3	1	0.8	Yes	No	J189	Yes
13	F	92	120220	0	hMPV		nd	<5	8.6	5.7	6.7	1.2	2.1	No	No	J189	Yes
14	M	92	120313	0	Influenza A		58	89	9.6	8.3	7.8	0.9	1.6	No	No	J101	No
15	F	91	120312	H influenzae	0		49	139	11.7	10.6	10.6	0.6	2.1	No	No	J229	No
16	F	91	120222	0	Influenza A		17	78	81	16.4	7.1	0.4	2.7	No	No	J101	No
17	M	91	120307	0	Influenza A		82	238	4.8	2.3	3.2	1.4	5.3	Yes	No	J189	Yes
18	F	91	120208	M catarrhalis	0		99	221	18.6	9.9	15.1	1.5	1	No	No	N109	No
19	M	90	120205	0	Human bocavirus		62	125	6.3	3.4	4.3	1.3	1.6	No	No	J189	Yes
20	F	90	120208	0	hMPV + CoHKU1		28	19	12	6.4	8.8	1.4	1.6	No	No	J702	Yes
21	F	90	120316	0	RSV B	S aureus	77	483	15.6	14.3	11	0.8	2.55	Yes	No	J189	Yes
22	M	89	120227	0	Influenza A		44	38	4.8	2.6	2.9	1.1	1.3	No	No	J101	Yes
23	M	89	120223	0	Influenza A		41	46	5.7	8.3	4.7	0.6	1.8	No	No	J189	Yes
24	M	89	120311	S aureus	Rhino/Entero		52	82	58.1	0.1	3.9	49	1.2	No	No	J189	Yes
25	F	89	120204	M catarrhalis	0		5	12	16.1	10.2	13.9	1.4	3	No	Yes	K260	No
26	F	89	120216	0	Influenza A		34	159	6.4	3.6	4.2	1.2	1.3	No	No	J209	No
27	M	88	120302	M catarrhalis	0		7	23	4.3	1.7	1.9	1.1	1	No	No	T835	No
28	M	88	120207	0	hMPV		52	172	15.4	10	12.7	1.3	2.1	No	No	J209	No
29	M	88	120222	M catarrhalis	Influenza A		44	45	7.8	16.6	6.8	0.4	1.8	No	No	J101	No
30	M	88	120213	S aureus	0		52	103	13.1	18.8	11.8	0.6	2	No	No	J189	No
31	M	88	120222	0	Influenza A		62	166	15.5	5.6	12.2	2.2	2.6	No	No	J189	Yes
32	F	88	120227	0	Influenza A		nd	4	3.7	5.7	2.7	0.5	1.4	No	No	J101	No
33	M	87	120304	0	Influenza A		51	49	7.3	10.4	6	0.6	3.1	No	No	I509	No
34	M	87	120307	0	Influenza A		34	20	10.2	9.4	8.1	0.9	2.6	No	No	J101	No
35	M	87	120320	E coli	0		nd	334	13.2	13.5	11	0.8	3.4	No	No	I509	No
36	F	87	120305	S aureus	0		114	109	6.5	4.4	4.4	0.8	1.9	No	No	T140	nd
37	F	87	120126	H influenzae	0		90	306	20	15.3	17.3	1.1	1.8	No	No	J159	Yes
38	F	87	120206	M catarrhalis	0		nd	192	17.5	24.4	15.6	0.6	1.6	No	No	J159	Yes
39	F	87	120312	0	hMPV		30	41	8.5	4.6	6.5	1.4	2	No	No	J209	No
40	F	87	120311	M catarrhalis	0		51	229	17.9	13.7	15.3	1.1	1.7	No	No	J189	Yes
41	F	87	120202	M catarrhalis	0		80	207	18.6	26.1	17.2	0.7	2.9	No	No	J159	Yes
42	F	86	120303	0	Influenza A		97	136	8.1	3.8	5.6	1.5	0.9	No	No	T840	nd
43	M	86	120127	0	Rhino/Entero		50	22	17.9	24.5	15.7	0.6	1.7	No	No	A469	No
44	F	86	120308	0	RSV A	S aureus	84	95	8.9	23.3	8.2	0.4	1.3	No	No	I330	Yes
45	M	86	120301	M catarrhalis	Influenza A		19	35	8.9	15.1	7.5	0.5	3.5	No	Yes	I219	No
46	F	86	120316	0	Influenza A		42	173	4.5	4.6	3.7	0.8	2.1	No	No	J101	Yes
47	F	86	120227	0	RSV B		78	177	12.9	7.6	9.5	1.3	1.8	No	No	J189	Yes
48	F	86	120321	H influenzae	0		65	328	12.5	11	10.4	1	1.7	No	No	J149	Yes
49	F	86	120301	0	hMPV		17	77	7.1	9.4	6	0.6	1.7	No	No	J189	No
50	F	86	120322	0	Influenza A		7	9	5	4.9	3.7	0.8	1.1	No	No	J229	No
51	F	84	120125	0	hMPV		26	16	6	11.4	5.1	0.5	1.7	No	No	B349	No
52	M	84	120324	S pneumoniae	Influenza A		58	234	6.5	13.8	5.7	0.4	2.2	No	No	J159	Yes
53	M	84	120228	0	Influenza A + Corona OC43		3	4	13.5	55.6	12.8	0.2	3.2	No	No	J111	No
54	F	84	120313	0	Influenza A		61	39	7.4	27.2	6.8	0.3	1.1	No	No	J101	No
55	M	83	120211	0	RSV B		82	151	7.8	5.5	5.4	1	2.3	No	No	J690	Yes
56	M	83	120120	0	Rhino/Entero		96	239	16.8	12.4	13.6	1.1	1.6	No	No	B999	No
57	M	83	120209	0	Rhino/Entero		81	101	16.1	9	16.1	1.8	2.1	No	No	D381	No
58	F	83	120227	S dysgalactiae	0	K pneumoniae	28	97	6	10.4	5.4	0.5	1.7	No	No	C239	Yes
59	F	83	120308	0	Influenza A		57	122	12.7	13.8	10.7	0.8	1.5	No	No	N390	No
60	M	83	120301	0	Influenza A	S pneumoniae	72	203	9.4	4.8	6.9	1.4	1.5	No	No	J139	No
61	M	83	120301	0	Influenza A		16	18	8.3	15	6.9	0.5	1	No	No	J101	nd
62	F	82	120217	S pneumoniae	hMPV + PIV		59	311	18.1	18.1	16.4	0.9	3.6	Yes	No	J139	Yes
63	F	82	120131	H influenzae/M Catarrhalis	0		62	202	10.6	14.9	8	0.5	1.7	No	No	J149	Yes
64	F	82	120313	0	Influenza A		42	247	24.3	38.1	22.5	0.6	2.1	No	No	J159	Yes
65	F	82	120321	0	Influenza A		72	129	5.6	5	4.2	0.8	1.6	No	No	J069	No
66	F	81	120224	0	Influenza A		51	186	<0,1	-	-	-	2.6	No	No	J156	Yes
67	F	81	120203	H influenzae	hMPV		25	101	15.9	5.8	11.5	2	1.9	No	No	J189	Yes
68	F	81	120130	0	Corona OC43		18	72	11.5	0.8	4.4	5.3	1.3	No	No	B029	nd
69	F	81	120305	H influenzae	0		108	413	14.6	10.7	12.5	1.2	1.9	No	No	J149	Yes
70	F	81	120227	0	hMPV		91	146	14.6	8.4	12.2	1.5	2.1	Yes	No	J189	Yes
71	M	81	120222	M catarrhalis	Influenza A		9	9	10.9	23	9.4	0.4	2	No	No	I714	Yes
72	F	81	120313	M catarrhalis	0		50	369	14.7	9.8	12.6	1.3	2.1	No	No	J159	Yes
73	M	81	120127	Coagulase Negative Staphylococcus	0		31	183	13.3	7.9	10.9	1.4	1.9	No	No	N109	No
74	M	81	120222	0	Influenza A		36	25	6.6	6.2	4.9	0.8	1.4	No	No	J159	Yes
75	M	81	120312	S pyogenes	0		nd	4	9.9	nd	nd	nd	nd	No	No	I509	No
76	M	81	120325	E coli	RSV B		16	23	8.3	7.5	6.7	0.9	1.9	No	No	R509	nd
77	F	81	120202	M catarrhalis	0		14	168	17.4	12.8	12.7	1	0.9	Yes	Yes	N179	No
78	F	80	120224	0	Influenza A		nd	196	9.9	nd	nd	nd	nd	No	No	J101	No
79	M	80	120126	S aureus	Influenza A		33	21	7	6.6	5.7	0.9	0.8	No	No	J209	No
80	M	80	120215	0	RSV B		58	218	12.8	15.6	10.7	0.7	2.5	No	No	J189	Yes
81	F	80	120211	M catarrhalis	0		38	8	8.6	1.7	4.6	2.7	2.8	No	No	J069	No
82	F	80	120227	0	Influenza A		88	375	19.9	23.4	18	0.8	2.6	No	No	J189	Yes
83	M	80	120220	0	Influenza A		34	41	13.9	8.4	11.8	1.4	0.9	No	No	J139	Yes
84	M	80	120224	M catarrhalis	0		59	141	8	9.9	6.7	0.7	1.4	No	No	J189	Yes
85	F	80	120207	M catarrhalis	0		21	37	11.1	7.3	9.1	1.2	2.5	No	No	J209	No
86	M	80	120303	S aureus	Influenza A		17	151	6	1.5	2.9	1.9	1.1	No	No	B349	No
87	M	80	120227	0	Corona OC43	S aureus	45	353	6.1	6.8	5	0.7	7.2	Yes	No	A410	No
88	F	80	120216	M catarrhalis	hMPV		3	56	9.1	14.1	8.2	0.6	2	No	No	J449	No
89	M	80	120311	0	Influenza A + PIV 2		10	35	5.1	5.3	3.9	0.7	1.2	No	No	J069	Yes
90	M	79	120220	M catarrhalis	Influenza A + RSV A		8	26	8.5	10.6	6.6	0.6	1.4	No	No	J101	No
91	M	79	120302	0	hMPV		7	14	5.1	2.4	3.3	1.4	2	No	No	B349	Yes
92	F	79	120309	H influenzae	Influenza A		53	179	9.3	7.2	7.6	1.1	1.4	No	No	J149	Yes
93	M	79	120307	S aureus	hMPV		92	123	12.4	11.4	10.6	0.9	2.4	No	No	J209	No
94	M	78	120216	0	Influenza A		53	73	6.8	11.6	5.4	0.5	1.6	No	No	J101	No
95	M	78	120228	0	Influenza A		33	101	9.5	13.2	7.5	0.6	2.5	No	No	J101	No
96	M	78	120325	S aureus	0		17	218	13.7	20.1	12.5	0.6	5.9	Yes	No	J159	Yes
97	M	78	120312	H influenzae + M catarrhalis	Corona OC43		53	110	7.8	3.5	6.5	1.9	1.4	No	No	J149	Yes
98	M	78	120318	S pneumoniae	Influenza A	S pneumoniae	69	339	15.9	40.9	15.1	0.4	4.6	Yes	No	J139	Yes
99	M	77	120322	M catarrhalis	Corona OC43		52	134	0.7	1	0.2	0.2	1.4	No	No	J159	Yes
100	M	77	120305	0	Influenza A		17	20	21.4	0.7	8.2	11.7	2.1	No	No	J101	nd
101	M	77	120128	0	Influenza A		51	208	0.8	2.1	0.5	0.2	5	Yes	Yes	J159	Yes
102	M	77	120222	0	Influenza A		87	141	8.8	11	7.2	0.7	1.3	No	No	J189	Yes
103	M	76	120310	S aureus	Corona OC43		13	26	9.1	4	5.9	1.5	1.9	No	No	A469	nd
104	M	76	120221	0	Influenza A		nd	291	18	nd	nd	nd	nd	Yes	Yes	J189	No
105	F	76	120315	0	RSV B		45	70	8.9	12.1	9.6	0.8	1.9	No	No	J205	No
106	M	76	120323	0	Rhino/Entero		44	57	14	37.6	13.2	0.4	5.7	Yes	No	K803	No
107	F	76	120326	H influenzae	0		57	163	12.3	nd	nd	nd	nd	No	No	J159	Yes
108	M	76	120129	0	Coronaona HKU1		12	31	6.3	5.2	9.7	1.9	1.3	No	No	K810	No
109	M	76	120206	M catarrhalis	Corona 229E		coag.	45	4.4	15	3.7	0.3	2.6	No	No	M300	No
110	M	76	120221	0	Influenza A		95	19	10.6	21.4	6.5	0.2	1.9	No	No	J189	Yes
111	M	75	120219	0	hMPV		37	25	9	4.2	6.1	1.4	3	No	No	B349	No
112	F	75	120128	H influenzae	0		140	224	1.5	0.3	1	0.3	1.6	No	No	J189	Yes
113	F	75	120302	S aureus	Influenza A		39	140	9.7	11.9	8.1	0.7	2.4	No	No	J101	No
114	F	75	120309	0	Influenza A		17	35	25.4	4.3	18.5	4.3	2.3	No	No	J189	Yes
115	M	75	120221	0	hMPV		12	60	6.4	4.3	4.7	1.1	1.9	No	No	J159	Yes
116	M	75	120317	S marscesens	Influenza A		49	112	4.1	7.1	3.3	0.5	1.4	No	No	J101	No
117	F	75	120212	S aureus	0		67	52	16.1	8.1	13.2	2.1	3.3	No	No	N109	No
118	F	75	120313	S aureus	RSV A		40	97	16.4	8.1	13.7	1.7	2.3	No	No	J159	Yes
119	M	75	120222	0	Influenza A		22	143	13.5	7.8	11	1.4	2.5	No	No	J690	Yes
120	M	75	120221	H influenzae + M catarrhalis	0		67	199	7.4	5.2	5.6	1.1	1.9	No	No	J149	Yes
121	F	74	120306	0	Corona OC43		48	73	11.3	24.1	10.6	0.4	2.3	No	No	N390	nd
122	F	74	120319	0	Influenza A		36	149	11.1	16	9.7	0.6	1.1	No	No	J101	Yes
123	M	74	120316	0	Influenza A		44	245	21.2	0.5	7.4	13.4	1.9	No	No	H660	Yes
124	M	74	120222	M catarrhalis	Influenza A		76	323	12.4	14.2	10.9	0.8	1.2	No	No	J159	Yes
125	F	74	120227	0	hMPV		75	134	11.2	15.3	8.6	0.6	1.5	No	No	J441	No
126	M	74	120212	E coli	Corona OC43		coag.	24	5.4	11.6	3.9	0.8	3.7	Yes	No	J159	Yes
127	M	74	120319	S pneumoniae	hMPV		14	22	6	18.9	7.6	0.4	1.3	No	No	J189	Yes
128	M	73	120225	S pyogenes	Influenza A		107	241	14.5	28	13.5	0.5	1.4	Yes	No	J159	Yes
129	M	73	120308	0	Influenza A		30	116	14.5	28.4	12.2	0.4	1.4	No	No	J101	No
130	F	73	120310	0	Adenovirus		19	24	2.6	6	1.6	0.3	1.6	No	No	R509	No
131	F	73	120228	K pneumoniae	0	K pneumoniae	47	91	0.5	0.7	0.2	0.3	1.3	No	No	A415	nd
132	F	73	120319	0	Influenza A		32	105	9.1	1.9	5.4	2.9	1.9	No	No	J189	Yes
133	M	72	120320	M catarrhalis	RSV A		10	76	4.9	3.3	4	1.3	1.2	No	No	J159	Yes
134	F	72	120305	0	Influenza A		19	82	3.4	11.8	2.8	0.2	1.3	No	No	J101	nd
135	F	72	120222	H influenzae	Influenza A		86	283	9.4	9	6.7	0.8	1.7	No	No	J149	Yes
136	M	71	120314	0	Influenza A		19	47	5.1	14	4.3	0.3	1.6	No	No	J101	No
137	F	71	120122	0	Rhino/Entero		91	58	3.5	1	1	1.1	0.9	No	No	J189	Yes
138	M	71	120224	0	Influenza A		7	43	6.6	10.5	4.8	0.5	1.6	No	No	J189	No
139	M	70	120305	0	Influenza A		34	117	9.1	4.2	6.5	1.5	1.7	No	No	B349	No
140	M	69	120307	M catarrhalis	Influenza A		2	9	11.6	26.1	10.4	0.4	3.1	No	No	J101	No
141	M	69	120121	M catarrhalis	0		96	184	9.8	9.3	8.2	0.9	1.6	No	No	N109	No
142	F	69	120227	S pneumoniae	Influenza A		84	498	6.7	10.2	5.7	0.6	1.2	No	No	J139	Yes
143	M	69	120323	0	Influenza A		37	83	10	17.8	8.5	0.5	1.9	No	No	J441	No
144	F	69	120318	S pneumoniae	Influenza A	S pneumoniae	65	326	9.2	10.2	8.1	0.8	3.1	No	No	J139	Yes
145	F	68	120217	S aureus	0	S aureus	89	299	13.7	19.5	12.1	0.6	1.3	No	No	A410	No
146	M	68	120313	0	Corona OC43		52	10	5.2	8.8	3.9	0.5	2.7	No	No	J229	No
147	F	68	120321	0	Influenza A		10	78	14.4	62.4	13.1	0.4	2	Yes	Yes	J441	No
148	M	68	120217	S pneumoniae	Corona OC43		74	202	7	9.9	6	0.6	2.3	No	No	J139	Yes
149	F	67	120123	H influenzae	0		23	91	17.3	6	13.4	2.2	1.1	No	No	J449	No
150	F	66	120301	0	Influenza A		29	26	13.4	12.1	10.9	0.9	1.4	No	No	J209	No
151	F	66	120216	0	Influenza A		11	24	3.7	6.4	2.6	0.4	1.1	No	No	J101	No
152	M	65	120223	M catarrhalis	0		94	42	10	8.2	7.7	0.9	2.2	No	No	J069	No
153	F	65	120223	0	Corona OC43		nd	250	11	3.9	6.4	1.7	1.2	No	No	K800	No
154	F	65	120316	M catarrhalis	Influenza A		31	134	14	8.3	10.8	1.3	1.7	No	No	J189	Yes
155	M	65	120126	S dysgalactiae	Rhino/Entero	S aureus	78	382	17.8	15.4	15.4	1	3.1	No	No	A410	Yes
156	M	64	120228	0	hMPV		14	35	6.7	2	3.5	1.8	1.5	No	No	J209	No
157	F	64	120228	H influenzae	0		89	416	13.9	17.3	11.6	0.7	2.9	No	No	J149	Yes
158	M	64	120323	0	Rhino/Entero	E faecalis	30	145	12.4	19.1	10.9	0.6	nd	No	No	N109	Yes
159	F	64	120131	0	M. pneumoniae		68	324	12.5	8.9	8.5	1	1.3	No	No	J189	Yes
160	M	63	120229	M catarrhalis	hMPV		26	71	6.6	6.5	4.8	0.7	1.8	No	No	A499	No
161	M	61	120308	S pneumoniae	0		24	257	23.2	19.9	20.9	1.1	1.1	No	No	J189	Yes
162	F	61	120306	0	Influenza A		5	141	7.7	25	7	0.3	1.4	No	No	J441	nd
163	F	60	120302	S pneumoniae	0		116	80	2.9	6.3	2.2	0.3	2.4	No	No	J139	Yes
164	M	60	120305	H influenzae	Influenza A		12	15	6.4	1.9	3.5	1.8	1.6	No	No	J149	Yes
165	M	59	120223	0	Influenza A + PIV 1		6	61	11	15.2	9.3	0.6	2	Yes	Yes	J189	Yes
166	M	59	120313	S aureus	0		51	240	15.9	13.4	3.3	1	1	No	No	T814	No
167	F	58	120222	0	Influenza A		95	132	7.8	3.7	4.1	1.1	1.5	No	No	N109	nd
168	M	58	120128	0	Influenza A		29	110	9.3	8.5	7.7	0.9	2.5	No	No	J209	No
169	F	58	120223	S pneumoniae	Influenza A		44	259	10.5	14.2	8.8	0.6	4.6	No	No	J139	Yes
170	M	58	120224	S pneumoniae	0		74	451	19	33.8	17.3	0.5	2.6	Yes	No	J139	Yes
171	F	57	120121	0	Influenza A		3	7	4.6	5.4	3.7	0.7	1.3	No	No	J101	No
172	M	56	120209	0	Coronaona HKU1		36	68	9.5	6	7.8	1.3	1.2	No	No	M704	nd
173	F	56	120325	N meningitidis	0		17	167	2.1	2.6	1.4	0.6	4.5	No	Yes	K251	No
174	M	56	120320	S pyogenes	0	S pyogenes	16	346	31.2	40.7	29.3	0.7	7.2	Yes	Yes	A400	No
175	M	53	120129	H influenzae	M. pneumoniae		30	74	7.3	8.2	5.9	0.7	3.53	Yes	No	J189	Yes
176	M	53	120130	0	Influenza A		17	198	8	11.8	7.1	0.6	1.9	No	No	J209	No
177	F	53	120312	S pneumoniae	Influenza A		73	199	14.1	5.9	10.1	1.9	1.9	No	No	J189	Yes
178	M	52	120216	0	Influenza A		nd	195	5.2	1.4	1.7	1.2	coag.	No	No	J690	Yes
179	M	52	120213	Moraxella liquefaciens	0		82	320	18.9	13.9	16.2	1.2	5.6	Yes	No	K750	nd
180	F	51	120127	0	M. pneumoniae		16	115	4.5	7.6	4.7	0.6	1	No	No	J159	Yes
181	M	51	120228	0	Influenza A		72	315	5.3	3.3	3.5	1.1	1.8	No	No	J189	Yes
182	F	51	120221	S pneumoniae	0		46	285	11.3	3.1	6.8	2.2	0.7	No	No	J139	Yes
183	M	51	120128	N meningitidis	M. pneumoniae		70	123	12.5	4.9	7.8	1.6	2.2	No	No	J189	Yes
184	F	51	120310	0	Influenza A		35	12	9.6	12.1	5.2	0.7	1.9	No	No	J101	No
185	M	50	120216	S aureus	0		44	277	14.7	8	12.1	1.5	1.9	No	No	N109	No
186	M	50	120220	0	Rhino/Entero		10	15	22.6	31.2	19	0.6	5.8	No	Yes	E101	No
187	M	48	120216	0	Influenza A		18	117	9.6	4.6	7.3	1.6	1.6	No	No	J101	Yes
188	M	47	120209	0	Corona OC43		18	42	7.5	7.3	6	0.8	1.2	No	No	J690	No
189	M	47	120227	S pneumoniae	0		nd	155	22.8	46.7	21.5	0.5	2.6	No	No	J189	Yes
190	M	47	120303	0	Influenza A		56	49	8.9	17.4	7.7	0.4	1.5	No	No	J101	nd
191	M	42	120316	S pneumoniae	Influenza A		32	160	6.8	8.2	5.2	0.6	1.5	No	No	J159	Yes
192	F	42	120119	0	Human bocavirus		95	266	10.8	6.8	8.1	1.2	1.1	No	No	N700	nd
193	F	41	120222	0	Influenza A		12	66	10.1	11.1	7.9	0.7	1	No	No	J189	No
194	M	36	120217	0	Influenza A		nd	14	5.3	5.9	4.2	0.7	3.8	Yes	No	J101	No
195	F	36	120302	0	Influenza A + hMPV		23	54	16.6	32.9	15.1	0.5	1.4	No	No	J180	Yes
196	M	35	120302	M catarrhalis	Influenza A		33	34	4.7	5.2	3.4	0.6	1.7	No	No	B099	No
197	M	34	120306	S pneumoniae	hMPV		57	467	12.2	18.5	11.1	0.6	1.6	No	No	J139	Yes
198	F	34	120217	S pneumoniae	hMPV		19	371	16.8	18.5	13.1	0.7	3	Yes	Yes	J139	Yes
199	M	31	120220	0	Corona 229E		67	104	9.2	11.3	7.8	0.7	2	No	No	J189	Yes
200	M	29	120223	0	Influenza A		11	117	7	3.1	4.7	1.5	0.9	No	No	J101	No
201	F	28	120321	S pneumoniae	Influenza A		12	50	8.3	10	6.9	0.7	2.3	No	No	J139	Yes
202	M	26	120323	0	RSV A		67	104	10.7	4.2	7.4	1.8	2	No	No	N109	No
203	M	22	120314	0	Influenza A		61	389	15.1	8.9	11.6	1.3	1.3	No	No	J159	Yes
204	M	21	120314	0	Influenza A		5	65	11.1	6.8	6.4	0.9	3.9	No	Yes	J101	nd
205	F	20	120311	0	Influenza A		4	8	6.7	nd	nd	nd	nd	No	No	B349	nd
206	F	20	120201	0	M. pneumoniae		23	91	3.6	4.7	2.7	0.6	1.1	No	No	J157	Yes
207	M	18	120203	0	Influenza A		nd	38	7.9	nd	nd	nd	nd	No	No	R104	nd
208	M	18	120309	0	Influenza A		7	96	6.7	8.9	5.5	0.6	1.6	No	No	J101	No
A
				Abbreviations:			Abbreviations:
				S pneumoniae	Streptococcus pneumoniae		ESR	Erythrocyte sedimentation rate, mm/hour
				H influenzae	Haemophilus influenzae		CRP	C-reactive protein
				M pneumoniae	Mycoplasma pneumoniae		WBC	White blood cell count, x 10(9)/L
				M catarrhalis	Moraxella catarrhalis		NLCR	Neutrophil lymphocyte count ratio
				S aureus	Staphylococcus aureus		Neutrophils - Neutrophil cell count, x 10(9)/L
				S pyogenes	Sreptococcus pyogenes		Lymphocytes -Lymphocyte cell count, x 10(9)/L
				S dysgalactiae	Streptococcus dysgalactiae		coag.	coagulated
				N meningitidis	Neisseria meningitidis
				M liquefaciens	Moraxella liquefaciens		ICU	Intensive care unit
				E coli	Escheriechia coli		Clinicians first diagnosis - ICD-10 diagnosis
				K pneumoniae	Klebsiella pneumoniae		CXR	Chest X-ray
				S marscensens	Serratia marscesens		nd	Not done
				Influenza A	Influenza A virus
				RSV	Respriatory syncytial virus
				hMPV	Human metapneumovirus
				Corona	Corona virus type
				Rhino/entero	Human rhinovirus/enterovirus
				PIV	parainfluenza virus type
